# Supplementary material for: Motivation Measures in Sport: A Critical Review and Bibliometric Analysis
Source: Front Psychol. 2017 Mar 9;8:348. doi: 10.3389/fpsyg.2017.00348 (PMC5343045; doi:10.3389/fpsyg.2017.00348)
Supplement: Supplementary file 1 [file Table1.xlsx]

## Sheet: 1
Journal - SMS	Citations	2015 IF	Cit X IF
PSYCHOLOGY OF SPORT AND EXERCISE	33	2.605	85.965
JOURNAL OF SPORT EXERCISE PSYCHOLOGY	22	2.379	52.338
PERCEPTUAL AND MOTOR SKILLS	16	0.618	9.888
REVISTA DE PSICOLOGIA DEL DEPORTE	16	0.56	8.96
JOURNAL OF SPORTS SCIENCES	15	2.142	32.13
INTERNATIONAL JOURNAL OF SPORT PSYCHOLOGY	13	0.871	11.323
JOURNAL OF TEACHING IN PHYSICAL EDUCATION	13	0.579	7.527
JOURNAL OF APPLIED SPORT PSYCHOLOGY	12	1.369	16.428
SPORT PSYCHOLOGIST	10	1.104	11.04
JOURNAL OF SPORTS SCIENCE AND MEDICINE	9	1.43	12.87
MOTIVATION AND EMOTION	8	1.612	12.896
EUROPEAN JOURNAL OF SPORT SCIENCE	7	1.785	12.495
RESEARCH QUARTERLY FOR EXERCISE AND SPORT	7	1.702	11.914
ANALES DE PSICOLOGIA	6	0.574	3.444
INTERNATIONAL JOURNAL OF SPORTS SCIENCE COACHING	6	0.519	3.114
JOURNAL OF APPLIED SOCIAL PSYCHOLOGY	6	1.006	6.036
JOURNAL OF LEISURE RESEARCH	5	0.688	3.44
REVISTA INTERNACIONAL DE MEDICINA Y CIENCIAS DE LA ACTIVIDAD FISICA Y DEL DEPORTE	5	0.396	1.98
CANADIAN JOURNAL OF BEHAVIOURAL SCIENCE REVUE CANADIENNE DES SCIENCES DU COMPORTEMENT	4	0.647	2.588
EUROPEAN PHYSICAL EDUCATION REVIEW	4	0.906	3.624
JOURNAL OF HUMAN KINETICS	4	0.77	3.08
PERSONALITY AND INDIVIDUAL DIFFERENCES	4	1.946	7.784
REVISTA MEXICANA DE PSICOLOGIA	4	0.162	0.648
SPANISH JOURNAL OF PSYCHOLOGY	4	0.493	1.972
UNIVERSITAS PSYCHOLOGICA	4	0.226	0.904
JOURNAL OF EDUCATIONAL PSYCHOLOGY	3	3.256	9.768
JOURNAL OF PSYCHOLOGY	3	1.25	3.75
JOURNAL OF SPORTS MEDICINE AND PHYSICAL FITNESS	3	1.111	3.333
MEDICINE AND SCIENCE IN SPORTS AND EXERCISE	3	4.041	12.123
PERSONALITY AND SOCIAL PSYCHOLOGY BULLETIN	3	2.56	7.68
PSYCHOLOGICAL REPORTS	3	0.414	1.242
SCANDINAVIAN JOURNAL OF MEDICINE SCIENCE IN SPORTS	3	3.025	9.075
SPORT EXERCISE AND PERFORMANCE PSYCHOLOGY	3	1.756	5.268
ADVANCES IN EXPERIMENTAL SOCIAL PSYCHOLOGY	2	6.15	12.3
BMC PUBLIC HEALTH	2	2.209	4.418
BRITISH JOURNAL OF EDUCATIONAL PSYCHOLOGY	2	2	4
BRITISH JOURNAL OF HEALTH PSYCHOLOGY	2	2.895	5.79
CONTEMPORARY EDUCATIONAL PSYCHOLOGY	2	2.492	4.984
EDUCATIONAL PSYCHOLOGY	2	1.157	2.314
EUROPEAN JOURNAL OF SOCIAL PSYCHOLOGY	2	1.921	3.842
INTERNATIONAL JOURNAL OF DRUG POLICY	2	3.119	6.238
JOURNAL OF PERSONALITY AND SOCIAL PSYCHOLOGY	2	4.736	9.472
JOURNAL OF RESEARCH IN PERSONALITY	2	2.251	4.502
JOURNAL OF SPORT REHABILITATION	2	1.612	3.224
JOURNAL OF THE PHILOSOPHY OF SPORT	2	0.346	0.692
LEISURE SCIENCES	2	0.967	1.934
PHYSICAL EDUCATION AND SPORT PEDAGOGY	2	1.39	2.78
SOCIAL BEHAVIOR AND PERSONALITY	2	0.366	0.732
SOUTH AFRICAN JOURNAL FOR RESEARCH IN SPORT PHYSICAL EDUCATION AND RECREATION	2	0.244	0.488
ZEITSCHRIFT FUR SPORTPSYCHOLOGIE	2	0.346	0.692
ACTA OECONOMICA	1	0.831	0.831
ADAPTED PHYSICAL ACTIVITY QUARTERLY	1	1.487	1.487
AMERICAN JOURNAL OF CHINESE MEDICINE	1	2.959	2.959
ANNALS OF TOURISM RESEARCH	1	2.275	2.275
ANTHROPOLOGIST	1	0.195	0.195
ANTHROZOOS	1	0.725	0.725
ARCHIVES OF BUDO	1	1.31	1.31
BASIC AND APPLIED SOCIAL PSYCHOLOGY	1	1.343	1.343
BEHAVIOR MODIFICATION	1	1.219	1.219
BIOLOGY OF SPORT	1	1.135	1.135
BRITISH JOURNAL OF GUIDANCE COUNSELLING	1	0.469	0.469
CANADIAN PSYCHOLOGY PSYCHOLOGIE CANADIENNE	1	1.262	1.262
CIENCIA SAUDE COLETIVA	1	0.669	0.669
COGNITIVE THERAPY AND RESEARCH	1	2.027	2.027
COLLEGIUM ANTROPOLOGICUM	1	0.609	0.609
CROATIAN JOURNAL OF EDUCATION HRVATSKI CASOPIS ZA ODGOJ I OBRAZOVANJE	1	0.094	0.094
CULTURA Y EDUCACION	1	0.306	0.306
EDUCATIONAL AND PSYCHOLOGICAL MEASUREMENT	1	1.485	1.485
ENTERPRISE INFORMATION SYSTEMS PT 2	1	2.269	2.269
ESTUDIOS DE PSICOLOGIA	1	0.221	0.221
EUROPEAN JOURNAL OF PSYCHOLOGY OF EDUCATION	1	1.008	1.008
EUROPEAN JOURNAL OF WORK AND ORGANIZATIONAL PSYCHOLOGY	1	2.208	2.208
EUROPEAN NEUROPSYCHOPHARMACOLOGY	1	4.409	4.409
EUROPEAN PSYCHOLOGIST	1	3.372	3.372
EUROPEAN SPORT MANAGEMENT QUARTERLY	1	1.019	1.019
FRONTIERS IN PSYCHOLOGY	1	2.463	2.463
GAMES FOR HEALTH JOURNAL	1	1.132	1.132
HEALTH EDUCATION RESEARCH	1	1.667	1.667
INFORMATION SYSTEMS RESEARCH	1	3.047	3.047
INTERNATIONAL JOURNAL OF SPORTS PHYSIOLOGY AND PERFORMANCE	1	3.042	3.042
INTERNATIONAL REVIEW FOR THE SOCIOLOGY OF SPORT	1	1.341	1.341
INTERNATIONAL REVIEW OF SPORT AND EXERCISE PSYCHOLOGY	1	3.682	3.682
JOURNAL OF AMERICAN COLLEGE HEALTH	1	1.417	1.417
JOURNAL OF CAREER DEVELOPMENT	1	1.036	1.036
JOURNAL OF EARLY ADOLESCENCE	1	1.413	1.413
JOURNAL OF EXPERIMENTAL SOCIAL PSYCHOLOGY	1	2.5	2.5
JOURNAL OF HAPPINESS STUDIES	1	1.846	1.846
JOURNAL OF HEALTH PSYCHOLOGY	1	2.01	2.01
JOURNAL OF HOMOSEXUALITY	1	0.862	0.862
JOURNAL OF HUMAN MOVEMENT STUDIES	1	0.056	0.056
JOURNAL OF OCCUPATIONAL HEALTH PSYCHOLOGY	1	2	2
JOURNAL OF PERSONALITY ASSESSMENT	1	2.258	2.258
JOURNAL OF PSYCHOLOGY IN AFRICA	1	0.207	0.207
JOURNAL OF SPORT MANAGEMENT	1	0.684	0.684
JOURNAL OF SPORT SOCIAL ISSUES	1	0.891	0.891
JOURNAL OF STRENGTH AND CONDITIONING RESEARCH	1	1.978	1.978
JOURNAL OF THE ACADEMY OF MARKETING SCIENCE	1	3.744	3.744
KINESIOLOGY	1	0.553	0.553
NONPROFIT AND VOLUNTARY SECTOR QUARTERLY	1	1.286	1.286
NORSK GEOGRAFISK TIDSSKRIFT NORWEGIAN JOURNAL OF GEOGRAPHY	1	0.483	0.483
PATIENT EDUCATION AND COUNSELING	1	2.232	2.232
PLOS ONE	1	3.057	3.057
PROJECT MANAGEMENT JOURNAL	1	1.765	1.765
PSICOTHEMA	1	1.245	1.245
PSYCHO ONCOLOGY	1	3.256	3.256
PSYCHOLOGIA	1	0.216	0.216
PSYCHOLOGICAL ASSESSMENT	1	2.901	2.901
PSYCHOLOGIE FRANCAISE	1	0.372	0.372
PSYCHOLOGY OF WOMEN QUARTERLY	1	2.397	2.397
PUBLIC MANAGEMENT REVIEW	1	1.872	1.872
RESEARCH IN DEVELOPMENTAL DISABILITIES	1	1.877	1.877
REVISTA LATINOAMERICANA DE PSICOLOGIA	1	0.293	0.293
SALUD PUBLICA DE MEXICO	1	1.107	1.107
SCANDINAVIAN JOURNAL OF EDUCATIONAL RESEARCH	1	0.41	0.41
SCHIZOPHRENIA BULLETIN	1	7.757	7.757
STRUCTURAL EQUATION MODELING A MULTIDISCIPLINARY JOURNAL	1	3.225	3.225
STUDIA PSYCHOLOGICA	1	0.62	0.62
TECHNICS TECHNOLOGIES EDUCATION MANAGEMENT TTEM	1	0.414	0.414
TOPICS IN GERIATRIC REHABILITATION	1	0.123	0.123
VOJNOSANITETSKI PREGLED	1	0.355	0.355	1.5261	Average IF for 365 articles above line in 120 journals
PROCEDIA SOCIAL AND BEHAVIORAL SCIENCES	8	NO IF
RETOS NUEVAS TENDENCIAS EN EDUCACION FISICA DEPORTE Y RECREACION	2	NO IF
REVISTA IBEROAMERICANA DE DIAGNOSTICO Y EVALUACION E AVALIACAO PSICOLOGICA	2	NO IF
SPORTS AND ATHLETICS PREPARATION PERFORMANCE AND PSYCHOLOGY	2	NO IF
ADVANCES IN E BUSINESS RESEARCH AEBR BOOK SERIES	1	NO IF
ARCHIVES OF BUDO SCIENCE OF MARTIAL ARTS AND EXTREME SPORTS	1	NO IF
ASIA PACIFIC EDUCATION RESEARCHER	1	NO IF
ATTACHMENT IN SPORT EXERCISE AND WELLNESS	1	NO IF
COMMUNICATIONS IN COMPUTER AND INFORMATION SCIENCE	1	NO IF
ELECTRONIC PAYMENT SYSTEMS FOR COMPETITIVE ADVANTAGE IN E COMMERCE	1	NO IF
ENERGY EDUCATION SCIENCE AND TECHNOLOGY PART B SOCIAL AND EDUCATIONAL STUDIES	1	NO IF
HANDBOOK OF RESEARCH ON STUDENT ENGAGEMENT	1	NO IF
HANDBOOK OF SPORTS PSYCHOLOGY	1	NO IF
JOURNAL OF APPLIED BIOBEHAVIORAL RESEARCH	1	NO IF
JOURNAL OF RESEARCH IN SPECIAL EDUCATIONAL NEEDS	1	NO IF
PSICOLOGIA REFLEXAO E CRITICA	1	NO IF
RETHINKING DRUG USE IN SPORT WHY THE WAR WILL NEVER BE WON	1	NO IF
REVISTA BRASILEIRA DE FUTSAL E FUTEBOL	1	NO IF
REVISTA IBEROAMERICANA DE PSICOLOGIA DEL EJERCICIO Y EL DEPORTE	1	NO IF
ROUTLEDGE RESEARCH IN SPORT CULTURE AND SOCIETY	1	NO IF
SPORT PSYCHOLOGY	1	NO IF
6TH INTERNATIONAL CONFERENCE ON INTERCULTURAL EDUCATION EDUCATION AND HEALTH FROM A TRANSCULTURAL PERSPECTIVE	2	CONF
PSIWORLD 2012	2	CONF
2ND CYPRUS INTERNATIONAL CONFERENCE ON EDUCATIONAL RESEARCH CY ICER 2013	1	CONF
5TH INTERNATIONAL SCIENTIFIC CONFERENCE ON KINESIOLOGY PROCEEDINGS BOOK	1	CONF
5TH WORLD CONFERENCE ON EDUCATIONAL SCIENCES	1	CONF
5TH WORLD CONFERENCE ON PSYCHOLOGY COUNSELING AND GUIDANCE WCPCG 2014	1	CONF
ERPA INTERNATIONAL CONGRESS ON EDUCATION ERPA CONGRESS 2014	1	CONF
PROCEEDINGS OF THE 21ST PAN ASIAN CONGRESS OF SPORTS AND PHYSICAL EDUCATION VOL 2	1	CONF
PROCEEDINGS OF THE 21ST PAN ASIAN CONGRESS OF SPORTS AND PHYSICAL EDUCATION VOL 4	1	CONF

## Sheet: 2
Journal - IMI	Citations	2015 IF	Cit X IF
PSYCHOLOGY OF SPORT AND EXERCISE	35	2.605	91.175
JOURNAL OF SPORT EXERCISE PSYCHOLOGY	33	2.379	78.507
RESEARCH QUARTERLY FOR EXERCISE AND SPORT	21	1.702	35.742
JOURNAL OF SPORTS SCIENCES	16	2.142	34.272
PERCEPTUAL AND MOTOR SKILLS	13	0.618	8.034
INTERNATIONAL JOURNAL OF SPORT PSYCHOLOGY	12	0.871	10.452
COMPUTERS IN HUMAN BEHAVIOR	10	0.0288	0.288
JOURNAL OF APPLIED SPORT PSYCHOLOGY	10	1.369	13.69
JOURNAL OF EDUCATIONAL PSYCHOLOGY	9	3.256	29.304
JOURNAL OF TEACHING IN PHYSICAL EDUCATION	9	0.579	5.211
SPORT PSYCHOLOGIST	9	1.104	9.936
EUROPEAN PHYSICAL EDUCATION REVIEW	8	0.906	7.248
MOTIVATION AND EMOTION	8	1.612	12.896
BMC PUBLIC HEALTH	7	2.209	15.463
COMPUTERS EDUCATION	7	2.881	20.167
INTERNATIONAL JOURNAL OF BEHAVIORAL NUTRITION AND PHYSICAL ACTIVITY	7	3.993	27.951
JOURNAL OF NEUROENGINEERING AND REHABILITATION	6	2.419	14.514
LEARNING AND INDIVIDUAL DIFFERENCES	6	1.631	9.786
REVISTA DE PSICOLOGIA DEL DEPORTE	6	0.56	3.36
SCANDINAVIAN JOURNAL OF MEDICINE SCIENCE IN SPORTS	6	3.025	18.15
GAMES FOR HEALTH JOURNAL	5	1.132	5.66
HUMAN MOVEMENT SCIENCE	5	1.606	8.03
SPANISH JOURNAL OF PSYCHOLOGY	5	0.493	2.465
ETR D EDUCATIONAL TECHNOLOGY RESEARCH AND DEVELOPMENT	4	1.171	4.684
JOURNAL OF HUMAN MOVEMENT STUDIES	4	0.056	0.224
KINESIOLOGY	4	0.553	2.212
PERSONALITY AND SOCIAL PSYCHOLOGY BULLETIN	4	2.56	10.24
PLOS ONE	4	3.057	12.228
SPORT EXERCISE AND PERFORMANCE PSYCHOLOGY	4	1.756	7.024
BRITISH JOURNAL OF EDUCATIONAL PSYCHOLOGY	3	2	6
CONTEMPORARY EDUCATIONAL PSYCHOLOGY	3	2.492	7.476
EDUCATIONAL PSYCHOLOGY	3	1.157	3.471
FRONTIERS IN PSYCHOLOGY	3	2.463	7.389
HEALTH PSYCHOLOGY	3	3.611	10.833
INTERNATIONAL JOURNAL OF SPORTS SCIENCE COACHING	3	0.519	1.557
JOURNAL OF APPLIED SOCIAL PSYCHOLOGY	3	1.006	3.018
JOURNAL OF EXPERIMENTAL EDUCATION	3	1.638	4.914
JOURNAL OF EXPERIMENTAL SOCIAL PSYCHOLOGY	3	2.5	7.5
JOURNAL OF HEALTH PSYCHOLOGY	3	2.01	6.03
JOURNAL OF PERSONALITY AND SOCIAL PSYCHOLOGY	3	4.736	14.208
SCANDINAVIAN JOURNAL OF EDUCATIONAL RESEARCH	3	0.41	1.23
ADVANCES IN EXPERIMENTAL SOCIAL PSYCHOLOGY	2	6.15	12.3
ARCHIVES OF PHYSICAL MEDICINE AND REHABILITATION	2	3.045	6.09
CANADIAN JOURNAL OF BEHAVIOURAL SCIENCE REVUE CANADIENNE DES SCIENCES DU COMPORTEMENT	2	0.647	1.294
CLINICAL REHABILITATION	2	2.403	4.806
EDUCATIONAL PSYCHOLOGY REVIEW	2	2.587	5.174
EUROPEAN JOURNAL OF PSYCHOLOGY OF EDUCATION	2	1.008	2.016
EUROPEAN JOURNAL OF SPORT SCIENCE	2	1.785	3.57
HEALTH EDUCATION RESEARCH	2	1.667	3.334
INSTRUCTIONAL SCIENCE	2	1.462	2.924
JOURNAL OF AMBIENT INTELLIGENCE AND SMART ENVIRONMENTS	2	0.707	1.414
JOURNAL OF BEHAVIORAL MEDICINE	2	2.227	4.454
JOURNAL OF COMMUNICATION	2	2.895	5.79
JOURNAL OF SCHOOL HEALTH	2	1.547	3.094
JOURNAL OF SPORTS SCIENCE AND MEDICINE	2	1.43	2.86
LEARNING AND INSTRUCTION	2	3.692	7.384
MEDIA PSYCHOLOGY	2	1.333	2.666
NEUROREHABILITATION AND NEURAL REPAIR	2	4.035	8.07
OBESITY	2	3.614	7.228
PEDAGOGISCHE STUDIEN	2	0.129	0.258
PEDIATRIC EXERCISE SCIENCE	2	1.495	2.99
PSYCHOPHYSIOLOGY	2	3.074	6.148
REVISTA MEXICANA DE PSICOLOGIA	2	0.162	0.324
SCHIZOPHRENIA BULLETIN	2	7.757	15.514
ADAPTED PHYSICAL ACTIVITY QUARTERLY	1	1.487	1.487
ADVANCES IN PHYSIOLOGY EDUCATION	1	1.723	1.723
ANALES DE PSICOLOGIA	1	0.574	0.574
ANXIETY STRESS AND COPING	1	1.596	1.596
APPETITE	1	3.125	3.125
APPLIED COGNITIVE PSYCHOLOGY	1	1.481	1.481
APPLIED PSYCHOLOGY AN INTERNATIONAL REVIEW PSYCHOLOGIE APPLIQUEE REVUE INTERNATIONALE	1	1.179	1.179
APPLIED PSYCHOPHYSIOLOGY AND BIOFEEDBACK	1	1.481	1.481
ARCHIVES OF GERONTOLOGY AND GERIATRICS	1	1.971	1.971
ASIA PACIFIC EDUCATION RESEARCHER	1	0.573	0.573
ASIA PACIFIC EDUCATION REVIEW	1	0.394	0.394
BEHAVIORAL DISORDERS	1	0.429	0.429
BIOLOGICAL PSYCHOLOGY	1	3.234	3.234
BIOMED RESEARCH INTERNATIONAL	1	2.134	2.134
BIOMEDIZINISCHE TECHNIK	1	1.65	1.65
BMC PEDIATRICS	1	1.813	1.813
BRITISH JOURNAL OF EDUCATIONAL TECHNOLOGY	1	1.633	1.633
BRITISH JOURNAL OF HEALTH PSYCHOLOGY	1	2.895	2.895
BRITISH JOURNAL OF SOCIAL PSYCHOLOGY	1	1.798	1.798
CANADIAN JOURNAL OF OCCUPATIONAL THERAPY REVUE CANADIENNE D ERGOTHERAPIE	1	1.179	1.179
CHEMISTRY EDUCATION RESEARCH AND PRACTICE	1	1.802	1.802
CLINICAL JOURNAL OF SPORT MEDICINE	1	2.308	2.308
CONTEMPORARY CLINICAL TRIALS	1	2.052	2.052
CREATIVITY RESEARCH JOURNAL	1	0.881	0.881
EDUCACION XX1	1	0.406	0.406
EDUCATIONAL AND PSYCHOLOGICAL MEASUREMENT	1	1.485	1.485
EDUCATIONAL RESEARCH REVIEW	1	3.86	3.86
ENTERPRISE INFORMATION SYSTEMS PT 2	1	2.269	2.269
ENTREPRENEURSHIP THEORY AND PRACTICE	1	3.414	3.414
ENVIRONMENT AND BEHAVIOR	1	2.892	2.892
EUROPEAN JOURNAL OF APPLIED PHYSIOLOGY	1	2.328	2.328
EUROPEAN JOURNAL OF DENTAL EDUCATION	1	0.784	0.784
EUROPEAN JOURNAL OF SOCIAL PSYCHOLOGY	1	1.921	1.921
FOOD QUALITY AND PREFERENCE	1	3.688	3.688
FRONTIERS IN HUMAN NEUROSCIENCE	1	3.634	3.634
HEALTH PROMOTION INTERNATIONAL	1	2.046	2.046
HUMAN FACTORS	1	1.37	1.37
IEEE LATIN AMERICA TRANSACTIONS	1	0.436	0.436
IEEE TRANSACTIONS ON AFFECTIVE COMPUTING	1	1.873	1.873
IEEE TRANSACTIONS ON COMPUTATIONAL INTELLIGENCE AND AI IN GAMES	1	1	1
INFANCIA Y APRENDIZAJE	1	0.5	0.5
INTERNATIONAL JOURNAL OF BEHAVIORAL MEDICINE	1	1.872	1.872
INTERNATIONAL JOURNAL OF COMPUTER SUPPORTED COLLABORATIVE LEARNING	1	2.2	2.2
INTERNATIONAL JOURNAL OF HUMAN COMPUTER STUDIES	1	1.476	1.476
INTERNATIONAL JOURNAL OF MENTAL HEALTH AND ADDICTION	1	1.018	1.018
INTERNATIONAL JOURNAL OF NURSING PRACTICE	1	0.98	0.98
INTERNATIONAL JOURNAL OF SPORTS MEDICINE	1	2.528	2.528
JOURNAL OF ADOLESCENT HEALTH	1	3.838	3.838
JOURNAL OF AGING AND PHYSICAL ACTIVITY	1	1.867	1.867
JOURNAL OF APPLIED GERONTOLOGY	1	1.258	1.258
JOURNAL OF BIOLOGICAL EDUCATION	1	0.507	0.507
JOURNAL OF CHEMICAL EDUCATION	1	1.225	1.225
JOURNAL OF COGNITIVE NEUROSCIENCE	1	3.559	3.559
JOURNAL OF COMPUTER ASSISTED LEARNING	1	1.679	1.679
JOURNAL OF CREATIVE BEHAVIOR	1	1.706	1.706
JOURNAL OF EDUCATIONAL COMPUTING RESEARCH	1	0.644	0.644
JOURNAL OF EDUCATIONAL RESEARCH	1	1.218	1.218
JOURNAL OF ENGINEERING EDUCATION	1	1.739	1.739
JOURNAL OF EXERCISE SCIENCE FITNESS	1	0.267	0.267
JOURNAL OF HUMAN KINETICS	1	0.77	0.77
JOURNAL OF INTERACTIVE MARKETING	1	3.256	3.256
JOURNAL OF KOREAN ACADEMY OF NURSING	1	0.549	0.549
JOURNAL OF LEISURE RESEARCH	1	0.688	0.688
JOURNAL OF MEDICAL INTERNET RESEARCH	1	4.532	4.532
JOURNAL OF MOTOR BEHAVIOR	1	1.573	1.573
JOURNAL OF MUSIC THERAPY	1	0.786	0.786
JOURNAL OF NEUROLOGIC PHYSICAL THERAPY	1	1.805	1.805
JOURNAL OF NEUROPHYSIOLOGY	1	2.653	2.653
JOURNAL OF NEUROSCIENCE	1	5.924	5.924
JOURNAL OF OCCUPATIONAL AND ORGANIZATIONAL PSYCHOLOGY	1	2.059	2.059
JOURNAL OF OFFICIAL STATISTICS	1	0.467	0.467
JOURNAL OF ORTHOPAEDIC SPORTS PHYSICAL THERAPY	1	2.551	2.551
JOURNAL OF PSYCHOLOGY	1	1.25	1.25
JOURNAL OF REHABILITATION	1	0.667	0.667
JOURNAL OF REHABILITATION RESEARCH AND DEVELOPMENT	1	1.043	1.043
JOURNAL OF RESEARCH IN PERSONALITY	1	2.251	2.251
JOURNAL OF SCIENCE AND MEDICINE IN SPORT	1	3.756	3.756
JOURNAL OF SOCIAL AND CLINICAL PSYCHOLOGY	1	1.222	1.222
JOURNAL OF SOCIAL AND PERSONAL RELATIONSHIPS	1	1.459	1.459
JOURNAL OF SPORT AND HEALTH SCIENCE	1	1.685	1.685
JOURNAL OF SPORTS MEDICINE AND PHYSICAL FITNESS	1	1.111	1.111
JOURNAL OF THE AMERICAN SOCIETY FOR INFORMATION SCIENCE AND TECHNOLOGY	1	2.452	2.452
JOURNAL OF YOUTH AND ADOLESCENCE	1	3.562	3.562
MEDICAL TEACHER	1	2.355	2.355
MEDICINE AND SCIENCE IN SPORTS AND EXERCISE	1	4.041	4.041
MILITARY MEDICINE	1	0.969	0.969
NEUROSCIENCE AND BIOBEHAVIORAL REVIEWS	1	8.58	8.58
NEUROTOXICITY RESEARCH	1	3.14	3.14
PERSONALITY AND INDIVIDUAL DIFFERENCES	1	1.946	1.946
PERVASIVE AND MOBILE COMPUTING	1	1.719	1.719
PHYSICAL EDUCATION AND SPORT PEDAGOGY	1	1.39	1.39
PREVENTIVE MEDICINE	1	2.893	2.893
PSYCHOLOGICAL RECORD	1	0.761	0.761
PSYCHOLOGICAL REPORTS	1	0.414	0.414
PSYCHOLOGICAL SCIENCE	1	5.476	5.476
PSYCHOLOGY OF WOMEN QUARTERLY	1	2.397	2.397
PSYCHONEUROENDOCRINOLOGY	1	4.704	4.704
REHABILITATION PSYCHOLOGY	1	1.539	1.539
REVISTA DE PSICODIDACTICA	1	2.054	2.054
REVISTA INTERNACIONAL DE MEDICINA Y CIENCIAS DE LA ACTIVIDAD FISICA Y DEL DEPORTE	1	0.396	0.396
REVISTA PANAMERICANA DE SALUD PUBLICA PAN AMERICAN JOURNAL OF PUBLIC HEALTH	1	0.747	0.747
SALUD PUBLICA DE MEXICO	1	1.107	1.107
SCHIZOPHRENIA RESEARCH	1	4.453	4.453
SEX ROLES	1	1.582	1.582
SPORT EDUCATION AND SOCIETY	1	1.269	1.269
SWISS JOURNAL OF PSYCHOLOGY	1	0.696	0.696
TURKISH JOURNAL OF GERIATRICS TURK GERIATRI DERGISI	1	0.13	0.13
UNIVERSITAS PSYCHOLOGICA	1	0.226	0.226
VISUAL COMPUTER	1	1.06	1.06
VOPROSY PSIKHOLOGII	1	0.07	0.07
WOMEN HEALTH	1	1.337	1.337	1.89498	Average IF for 470 articles above line in 175 journals
LECTURE NOTES IN COMPUTER SCIENCE	3	0.302	2005
HEALTH VALUES	1	0.386	1997
COMMUNICATIONS IN COMPUTER AND INFORMATION SCIENCE	3	NO IF
PROCEDIA SOCIAL AND BEHAVIORAL SCIENCES	3	NO IF
SPORT PSYCHOLOGY	2	NO IF
SPORTS AND ATHLETICS PREPARATION PERFORMANCE AND PSYCHOLOGY	2	NO IF
TRIALS	2	NO IF
UNIVERSAL ACCESS IN HUMAN COMPUTER INTERACTION ACCESS TO LEARNING HEALTH AND WELL BEING UAHCI 2015 PT III	2	NO IF
CYBERPSYCHOLOGY BEHAVIOR	1	NO IF
ECOSYSTEM OF THE FOREIGN LANGUAGE LEARNER SELECTED ISSUES	1	NO IF
HEALTH POLICY AND TECHNOLOGY	1	NO IF
INNOVATION AND CREATIVITY IN EDUCATION	1	NO IF
INTERNATIONAL SYMPOSIUM ON MIXED AND AUGMENTED REALITY	1	NO IF
JMIR SERIOUS GAMES	1	NO IF
PSICOLOGIA REFLEXAO E CRITICA	1	NO IF
PSYCHOLOGICAL WELL BEING	1	NO IF
PSYCHOLOGY OF EMOTIONS MOTIVATIONS AND ACTIONS	1	NO IF
PSYCHOSOCIAL SKILLS AND SCHOOL SYSTEMS IN THE 21ST CENTURY THEORY RESEARCH AND PRACTICE	1	NO IF
SECOND LANGUAGE LEARNING AND TEACHING	1	NO IF
SPORTS	1	NO IF
SPRINGER SERIES ON HUMAN EXCEPTIONALITY	1	NO IF
SYSTEMS	1	NO IF
THEORY GUIDED MODELING AND EMPIRICISM IN INFORMATION SYSTEMS RESEARCH	1	NO IF
USER MODELING ADAPTATION AND PERSONALIZATION	1	NO IF
2006 1ST IEEE RAS EMBS INTERNATIONAL CONFERENCE ON BIOMEDICAL ROBOTICS AND BIOMECHATRONICS VOLS 1 3	1	CONF
2006 28TH ANNUAL INTERNATIONAL CONFERENCE OF THE IEEE ENGINEERING IN MEDICINE AND BIOLOGY SOCIETY VOLS 1 15	1	CONF
2011 IEEE INTERNATIONAL CONFERENCE ON REHABILITATION ROBOTICS ICORR	1	CONF
2013 IEEE INTERNATIONAL SYMPOSIUM ON MIXED AND AUGMENTED REALITY ISMAR SCIENCE AND TECHNOLOGY	1	CONF
2015 37TH ANNUAL INTERNATIONAL CONFERENCE OF THE IEEE ENGINEERING IN MEDICINE AND BIOLOGY SOCIETY EMBC	1	CONF
2015 IEEE VIRTUAL REALITY CONFERENCE VR	1	CONF
3RD WORLD CONFERENCE ON EDUCATIONAL SCIENCES 2011	1	CONF
6TH INTERNATIONAL SCIENTIFIC CONFERENCE ON KINESIOLOGY INTEGRATIVE POWER OF KINESIOLOGY	1	CONF
CHI2010 PROCEEDINGS OF THE 28TH ANNUAL CHI CONFERENCE ON HUMAN FACTORS IN COMPUTING SYSTEMS VOLS 1 4	1	CONF
COMPUTER ASSISTED ASSESSMENT RESEARCH INTO E ASSESSMENT CAA 2015	1	CONF
FIFTH INTERNATIONAL COMPUTING EDUCATION RESEARCH WORKSHOP ICER 2009	1	CONF
HCI INTERNATIONAL 2015 POSTERS EXTENDED ABSTRACTS PT I	1	CONF
ICERI PROCEEDINGS	1	CONF
ICERI2015 8TH INTERNATIONAL CONFERENCE OF EDUCATION RESEARCH AND INNOVATION	1	CONF
IEEE ENGINEERING IN MEDICINE AND BIOLOGY SOCIETY CONFERENCE PROCEEDINGS	1	CONF
INTERNATIONAL CONFERENCE ON EDUCATION EDUCATIONAL PSYCHOLOGY ICEEPSY 2012	1	CONF
INTERNATIONAL CONFERENCE ON REHABILITATION ROBOTICS ICORR	1	CONF
NEUROTECHNIX PROCEEDINGS OF THE INTERNATIONAL CONGRESS ON NEUROTECHNOLOGY ELECTRONICS AND INFORMATICS	1	CONF
PROCEEDINGS OF THE 5TH EUROPEAN CONFERENCE ON GAMES BASED LEARNING	1	CONF
PROCEEDINGS OF THE IEEE RAS EMBS INTERNATIONAL CONFERENCE ON BIOMEDICAL ROBOTICS AND BIOMECHATRONICS	1	CONF
PROCEEDINGS OF THE IEEE VIRTUAL REALITY ANNUAL INTERNATIONAL SYMPOSIUM	1	CONF
PROCEEDINGS OF THE NATIONAL ACADEMY OF SCIENCES OF THE UNITED STATES OF AMERICA	1	CONF
SIXTH INTERNATIONAL WORKSHOP ON WEARABLE AND IMPLANTABLE BODY SENSOR NETWORKS PROCEEDINGS	1	CONF

## Sheet: 3
Journal - SIMS	Citations	2015 IF	Cit X IF
JOURNAL OF SPORT EXERCISE PSYCHOLOGY	9	2.379	21.411
JOURNAL OF TEACHING IN PHYSICAL EDUCATION	9	0.579	5.211
PSYCHOLOGY OF SPORT AND EXERCISE	7	2.605	18.235
INTERNATIONAL JOURNAL OF ENGINEERING EDUCATION	6	0.559	3.354
COMPUTERS IN HUMAN BEHAVIOR	5	2.88	14.4
MOTIVATION AND EMOTION	5	1.612	8.06
JOURNAL OF EDUCATIONAL PSYCHOLOGY	4	3.256	13.024
EDUCATIONAL AND PSYCHOLOGICAL MEASUREMENT	3	1.485	4.455
EUROPEAN PHYSICAL EDUCATION REVIEW	3	0.906	2.718
INTERNATIONAL JOURNAL OF HUMAN COMPUTER STUDIES	3	1.476	4.428
JOURNAL OF OCCUPATIONAL AND ORGANIZATIONAL PSYCHOLOGY	3	2.059	6.177
JOURNAL OF OCCUPATIONAL HEALTH PSYCHOLOGY	3	2	6
PLOS ONE	3	3.057	9.171
RESEARCH QUARTERLY FOR EXERCISE AND SPORT	3	1.702	5.106
ACADEMY OF MANAGEMENT JOURNAL	2	6.233	12.466
BMC PUBLIC HEALTH	2	2.209	4.418
COMPUTERS EDUCATION	2	2.881	5.762
EUROPEAN JOURNAL OF WORK AND ORGANIZATIONAL PSYCHOLOGY	2	2.208	4.416
HUMAN RESOURCE MANAGEMENT	2	1.798	3.596
HUMAN RESOURCE MANAGEMENT JOURNAL	2	1.845	3.69
INTERNATIONAL JOURNAL OF HUMAN RESOURCE MANAGEMENT	2	1.262	2.524
INTERNATIONAL JOURNAL OF SPORTS SCIENCE COACHING	2	0.519	1.038
JOURNAL OF ADOLESCENCE	2	2.007	4.014
JOURNAL OF APPLIED SOCIAL PSYCHOLOGY	2	1.006	2.012
JOURNAL OF APPLIED SPORT PSYCHOLOGY	2	1.369	2.738
JOURNAL OF CAREER ASSESSMENT	2	1.364	2.728
JOURNAL OF EXPERIMENTAL SOCIAL PSYCHOLOGY	2	2.5	5
JOURNAL OF MANAGERIAL PSYCHOLOGY	2	1.136	2.272
JOURNAL OF THE AMERICAN SOCIETY FOR INFORMATION SCIENCE AND TECHNOLOGY	2	2.452	4.904
JOURNAL OF VOCATIONAL BEHAVIOR	2	2.764	5.528
LEARNING AND INDIVIDUAL DIFFERENCES	2	1.631	3.262
NEUROTOXICITY RESEARCH	2	3.14	6.28
PREVENTIVE MEDICINE	2	2.893	5.786
PSYCHOLOGICAL ASSESSMENT	2	2.901	5.802
PSYCHOLOGICAL REPORTS	2	0.414	0.828
REVISTA DE PSICOLOGIA DEL DEPORTE	2	0.56	1.12
SPANISH JOURNAL OF PSYCHOLOGY	2	0.493	0.986
ZEITSCHRIFT FUR SPORTPSYCHOLOGIE	2	0.346	0.692
ACTIVE LEARNING IN HIGHER EDUCATION	1	1	1
APPLIED RESEARCH IN QUALITY OF LIFE	1	0.894	0.894
AUSTRALASIAN JOURNAL OF EDUCATIONAL TECHNOLOGY	1	0.798	0.798
BASIC AND APPLIED SOCIAL PSYCHOLOGY	1	1.343	1.343
BRITISH JOURNAL OF EDUCATIONAL PSYCHOLOGY	1	2	2
BRITISH JOURNAL OF EDUCATIONAL TECHNOLOGY	1	1.633	1.633
BRITISH JOURNAL OF GUIDANCE COUNSELLING	1	0.469	0.469
CANADIAN PSYCHOLOGY PSYCHOLOGIE CANADIENNE	1	1.262	1.262
COMPUTER APPLICATIONS IN ENGINEERING EDUCATION	1	0.935	0.935
CONTEMPORARY EDUCATIONAL PSYCHOLOGY	1	2.492	2.492
CREATIVITY RESEARCH JOURNAL	1	0.881	0.881
EDUCATIONAL PSYCHOLOGY REVIEW	1	2.587	2.587
EMOTION	1	3.082	3.082
ENTREPRENEURSHIP THEORY AND PRACTICE	1	3.414	3.414
EUROPEAN JOURNAL OF APPLIED PHYSIOLOGY	1	2.328	2.328
EUROPEAN JOURNAL OF PSYCHOLOGICAL ASSESSMENT	1	1.969	1.969
EUROPEAN JOURNAL OF SOCIAL PSYCHOLOGY	1	1.921	1.921
EUROPEAN JOURNAL OF SPORT SCIENCE	1	1.785	1.785
EUROPEAN REVIEW OF APPLIED PSYCHOLOGY REVUE EUROPEENNE DE PSYCHOLOGIE APPLIQUEE	1	0.662	0.662
EXCEPTIONAL CHILDREN	1	2.796	2.796
GERIATRIE ET PSYCHOLOGIE NEUROPSYCHIATRIE DE VIEILLISSEMENT	1	0.417	0.417
HUMAN FACTORS	1	1.37	1.37
HUMAN PERFORMANCE	1	0.977	0.977
INTERNATIONAL JOURNAL OF CLINICAL AND HEALTH PSYCHOLOGY	1	2.217	2.217
INTERNATIONAL JOURNAL OF FORECASTING	1	1.626	1.626
INTERNATIONAL JOURNAL OF INFORMATION MANAGEMENT	1	2.692	2.692
INTERNATIONAL JOURNAL OF SPORT PSYCHOLOGY	1	0.871	0.871
INTERNATIONAL REVIEW OF RESEARCH IN OPEN AND DISTANCE LEARNING	1	1.244	1.244
JOURNAL OF ADOLESCENT HEALTH	1	3.838	3.838
JOURNAL OF APPLIED BEHAVIORAL SCIENCE	1	1.342	1.342
JOURNAL OF APPLIED PSYCHOLOGY	1	3.81	3.81
JOURNAL OF ASIAN AND AFRICAN STUDIES	1	0.269	0.269
JOURNAL OF BEHAVIORAL MEDICINE	1	2.227	2.227
JOURNAL OF BUSINESS INDUSTRIAL MARKETING	1	0.973	0.973
JOURNAL OF BUSINESS LOGISTICS	1	2.34	2.34
JOURNAL OF CAREER DEVELOPMENT	1	1.036	1.036
JOURNAL OF COMMUNICATION	1	2.895	2.895
JOURNAL OF COMPUTER ASSISTED LEARNING	1	1.679	1.679
JOURNAL OF COMPUTER INFORMATION SYSTEMS	1	0.764	0.764
JOURNAL OF COUNSELING PSYCHOLOGY	1	3.149	3.149
JOURNAL OF ENVIRONMENTAL PSYCHOLOGY	1	2.647	2.647
JOURNAL OF EXPERIMENTAL PSYCHOLOGY GENERAL	1	4.07	4.07
JOURNAL OF FORENSIC PSYCHIATRY PSYCHOLOGY	1	0.598	0.598
JOURNAL OF HAPPINESS STUDIES	1	1.846	1.846
JOURNAL OF HEALTHCARE MANAGEMENT	1	0.982	0.982
JOURNAL OF MANAGEMENT	1	6.051	6.051
JOURNAL OF PERSONALITY	1	3.657	3.657
JOURNAL OF PERSONALITY AND SOCIAL PSYCHOLOGY	1	4.736	4.736
JOURNAL OF PHYSICAL ACTIVITY HEALTH	1	1.884	1.884
JOURNAL OF POSITIVE PSYCHOLOGY	1	1.909	1.909
JOURNAL OF PSYCHIATRIC AND MENTAL HEALTH NURSING	1	1.055	1.055
JOURNAL OF PUBLIC RELATIONS RESEARCH	1	0.979	0.979
JOURNAL OF RELIGION HEALTH	1	0.977	0.977
JOURNAL OF RESEARCH IN PERSONALITY	1	2.251	2.251
JOURNAL OF SCIENCE AND MEDICINE IN SPORT	1	3.756	3.756
JOURNAL OF SERVICE MANAGEMENT	1	2.233	2.233
JOURNAL OF SPORT AND HEALTH SCIENCE	1	1.685	1.685
JOURNAL OF SPORTS SCIENCE AND MEDICINE	1	1.43	1.43
JOURNAL OF SPORTS SCIENCES	1	2.142	2.142
JOURNAL OF THE ACADEMY OF MARKETING SCIENCE	1	3.744	3.744
LEARNING AND INSTRUCTION	1	3.692	3.692
LEARNING DISABILITY QUARTERLY	1	0.73	0.73
MILITARY MEDICINE	1	0.969	0.969
NEUROPSYCHOPHARMACOLOGY	1	6.399	6.399
NORDIC JOURNAL OF LINGUISTICS	1	0.4	0.4
ORGANIZATIONAL BEHAVIOR AND HUMAN DECISION PROCESSES	1	2.805	2.805
PERSONALITY AND SOCIAL PSYCHOLOGY BULLETIN	1	2.56	2.56
PHYSICAL EDUCATION AND SPORT PEDAGOGY	1	1.39	1.39
PHYSICAL THERAPY	1	2.799	2.799
PROFESSIONAL PSYCHOLOGY RESEARCH AND PRACTICE	1	1.176	1.176
PSIKHOLOGICHESKII ZHURNAL	1	0.095	0.095
PSYCHOLOGIE FRANCAISE	1	0.372	0.372
PSYCHOLOGY MARKETING	1	1.367	1.367
PSYCHOLOGY OF ADDICTIVE BEHAVIORS	1	2.78	2.78
PUBLIC RELATIONS REVIEW	1	1.249	1.249
RELATIONS INDUSTRIELLES INDUSTRIAL RELATIONS	1	0.224	0.224
RESEARCH IN HIGHER EDUCATION	1	1	1
REVISTA MEXICANA DE PSICOLOGIA	1	0.162	0.162
REVUE INTERNATIONALE DE PSYCHOLOGIE SOCIALE INTERNATIONAL REVIEW OF SOCIAL PSYCHOLOGY	1	0.364	0.364
SCANDINAVIAN JOURNAL OF EDUCATIONAL RESEARCH	1	0.41	0.41
SCANDINAVIAN JOURNAL OF SURGERY	1	1.924	1.924
SCHIZOPHRENIA RESEARCH	1	4.453	4.453
SOCIAL BEHAVIOR AND PERSONALITY	1	0.366	0.366
SPORT MANAGEMENT REVIEW	1	1.193	1.193
STUDIA PSYCHOLOGICA	1	0.62	0.62
TEACHING OF PSYCHOLOGY	1	0.575	0.575
VOLUNTAS	1	1.097	1.097
ZEITSCHRIFT FUR PADAGOGISCHE PSYCHOLOGIE	1	0.974	0.974	1.85335	Average IF for 202 articles above line in 126 journals
ADVANCES IN CONSUMER RESEARCH	2	0.031	2005
LOISIR SOCIETE SOCIETY AND LEISURE	1	0.1	2003
ADVANCED SERIES IN MANAGEMENT	1	NO IF
ADVANCES IN INTELLIGENT SYSTEMS AND COMPUTING	1	NO IF
COGENT BUSINESS MANAGEMENT	1	NO IF
EMBEDDED ENGINEERING EDUCATION	1	NO IF
FRUSTRATION IN HIERARCHISCHEN KUNDENBINDUNGSPROGRAMMEN EINE EMPIRISCHE UNTERSUCHUNG	1	NO IF
FRUSTRATION IN THE HIERARCHICAL CUSTOMER RETENTIONS SCHEME AN EMPIRICAL STUDY	1	NO IF
GLOBALIZATION CHALLENGE AND MANAGEMENT TRANSFORMATION VOLS I III	1	NO IF
GROUP DYNAMICS IN EXERCISE AND SPORT PSYCHOLOGY 2ND EDITION	1	NO IF
HEALTH POLICY AND TECHNOLOGY	1	NO IF
HUMAN COMPUTER INTERACTION	1	NO IF
HUMAN RESOURCE MANAGEMENT SOCIAL INNOVATION AND TECHNOLOGY	1	NO IF
KUNDENMANAGEMENT ELECTRONIC COMMERCE	1	NO IF
PHD EXISTENCE 2015	1	NO IF
PROCEDIA SOCIAL AND BEHAVIORAL SCIENCES	1	NO IF
PSICOLOGIA REFLEXAO E CRITICA	1	NO IF
SPORT PSYCHOLOGY	1	NO IF
SPORTS AND ATHLETICS PREPARATION PERFORMANCE AND PSYCHOLOGY	1	NO IF
TEACHER MOTIVATION THEORY AND PRACTICE	1	NO IF
TEAM TRAINING ESSENTIALS A RESEARCH BASED GUIDE	1	NO IF
FRONTIERS IN EDUCATION CONFERENCE	5	CONF
ASEE ANNUAL CONFERENCE EXPOSITION	3	CONF
2011 ASEE ANNUAL CONFERENCE EXPOSITION	2	CONF
2007 37TH ANNUAL FRONTIERS IN EDUCATION CONFERENCE GLOBAL ENGINEERING KNOWLEDGE WITHOUT BORDERS OPPORTUNITIES WITHOUT PASSPORTS VOLS 1 4	1	CONF
2010 IEEE FRONTIERS IN EDUCATION CONFERENCE FIE	1	CONF
2012 FRONTIERS IN EDUCATION CONFERENCE FIE	1	CONF
2012 INTERNATIONAL SYMPOSIUM ON COMPUTERS IN EDUCATION SIIE	1	CONF
2013 ASEE ANNUAL CONFERENCE	1	CONF
2013 IEEE FRONTIERS IN EDUCATION CONFERENCE	1	CONF
2014 14TH IEEE INTERNATIONAL CONFERENCE ON ADVANCED LEARNING TECHNOLOGIES ICALT	1	CONF
2ND INTERNATIONAL CONFERENCE ON STRATEGIC INNOVATIVE MARKETING	1	CONF
FIE 2008 IEEE FRONTIERS IN EDUCATION CONFERENCE VOLS 1 3	1	CONF
FRONTIERS IN EDUCATION CONFERENCE FIE 2015	1	CONF
IEEE INTERNATIONAL CONFERENCE ON ADVANCED LEARNING TECHNOLOGIES	1	CONF
IMSCI 08 2ND INTERNATIONAL MULTI CONFERENCE ON SOCIETY CYBERNETICS AND INFORMATICS VOL II PROCEEDINGS	1	CONF
PROCEEDINGS FRONTIERS IN EDUCATION CONFERENCE	1	CONF
THIRTEENTH WUHAN INTERNATIONAL CONFERENCE ON E BUSINESS 2014	1	CONF

## Sheet: 4
Journal - POSQ	Citations	2015 IF	Cit X IF
PSYCHOLOGY OF SPORT AND EXERCISE	17	2.605	44.285
JOURNAL OF SPORT EXERCISE PSYCHOLOGY	16	2.379	38.064
JOURNAL OF APPLIED SPORT PSYCHOLOGY	12	1.369	16.428
JOURNAL OF SPORTS SCIENCES	10	2.142	21.42
PERCEPTUAL AND MOTOR SKILLS	9	0.618	5.562
SCANDINAVIAN JOURNAL OF MEDICINE SCIENCE IN SPORTS	7	3.025	21.175
INTERNATIONAL JOURNAL OF SPORT PSYCHOLOGY	6	0.871	5.226
JOURNAL OF HUMAN KINETICS	4	0.77	3.08
RESEARCH QUARTERLY FOR EXERCISE AND SPORT	4	1.702	6.808
BRITISH JOURNAL OF EDUCATIONAL PSYCHOLOGY	3	2	6
JOURNAL OF SPORTS SCIENCE AND MEDICINE	3	1.43	4.29
PSYCHOLOGICAL REPORTS	3	0.414	1.242
SPORT EXERCISE AND PERFORMANCE PSYCHOLOGY	3	1.756	5.268
BMC PUBLIC HEALTH	2	2.209	4.418
INTERNATIONAL JOURNAL OF SPORTS SCIENCE COACHING	2	0.519	1.038
MOTIVATION AND EMOTION	2	1.612	3.224
PSICOTHEMA	2	1.245	2.49
REVISTA LATINOAMERICANA DE PSICOLOGIA	2	0.293	0.586
SPANISH JOURNAL OF PSYCHOLOGY	2	0.493	0.986
SPORT PSYCHOLOGIST	2	1.104	2.208
ADAPTED PHYSICAL ACTIVITY QUARTERLY	1	1.487	1.487
ANALES DE PSICOLOGIA	1	0.574	0.574
APPLIED PSYCHOLOGY AN INTERNATIONAL REVIEW PSYCHOLOGIE APPLIQUEE REVUE INTERNATIONALE	1	1.179	1.179
BEHAVIORAL PSYCHOLOGY PSICOLOGIA CONDUCTUAL	1	0.766	0.766
COLLEGIUM ANTROPOLOGICUM	1	0.609	0.609
CULTURA Y EDUCACION	1	0.306	0.306
EDUCATIONAL AND PSYCHOLOGICAL MEASUREMENT	1	1.485	1.485
ESTUDIOS DE PSICOLOGIA	1	0.221	0.221
EUROPEAN JOURNAL OF SPORT SCIENCE	1	1.785	1.785
HUMAN MOVEMENT SCIENCE	1	1.606	1.606
INFANCIA Y APRENDIZAJE	1	0.5	0.5
INTERNATIONAL JOURNAL OF DRUG POLICY	1	3.119	3.119
INTERNATIONAL JOURNAL OF FOOD MICROBIOLOGY	1	3.445	3.445
JOURNAL OF HUMAN MOVEMENT STUDIES	1	0.056	0.056
JOURNAL OF PSYCHOLOGY IN AFRICA	1	0.207	0.207
JOURNAL OF SCHOOL HEALTH	1	1.547	1.547
JOURNAL OF SPORTS MEDICINE AND PHYSICAL FITNESS	1	1.111	1.111
JOURNAL OF STRENGTH AND CONDITIONING RESEARCH	1	1.978	1.978
JOURNAL OF TEACHING IN PHYSICAL EDUCATION	1	0.579	0.579
KINESIOLOGY	1	0.553	0.553
MEAT SCIENCE	1	2.801	2.801
PERSONALITY AND INDIVIDUAL DIFFERENCES	1	1.946	1.946
PLOS ONE	1	3.057	3.057
QUEST	1	0.809	0.809
REVISTA DE EDUCACION	1	0.845	0.845
REVISTA ESPANOLA DE PEDAGOGIA	1	0.379	0.379
REVISTA INTERNACIONAL DE MEDICINA Y CIENCIAS DE LA ACTIVIDAD FISICA Y DEL DEPORTE	1	0.396	0.396
SCANDINAVIAN JOURNAL OF EDUCATIONAL RESEARCH	1	0.41	0.41
SOCIAL BEHAVIOR AND PERSONALITY	1	0.366	0.366
SOUTH AFRICAN JOURNAL FOR RESEARCH IN SPORT PHYSICAL EDUCATION AND RECREATION	1	0.244	0.244
STUDIA PSYCHOLOGICA	1	0.62	0.62	1.61115	Average IF for 142 articles above line in 51 journals
PSICOLOGIA REFLEXAO E CRITICA	2	NO IF
REVISTA IBEROAMERICANA DE DIAGNOSTICO Y EVALUACION E AVALIACAO PSICOLOGICA	2	NO IF
SPORT PSYCHOLOGY	2	NO IF
SPORTS AND ATHLETICS PREPARATION PERFORMANCE AND PSYCHOLOGY	2	NO IF
CULTURE SELF AND MOTIVATION ESSAYS IN HONOR OF MARTIN L MAEHR	1	NO IF
ENERGY EDUCATION SCIENCE AND TECHNOLOGY PART B SOCIAL AND EDUCATIONAL STUDIES	1	NO IF
PROCEDIA SOCIAL AND BEHAVIORAL SCIENCES	1	NO IF
RETOS NUEVAS TENDENCIAS EN EDUCACION FISICA DEPORTE Y RECREACION	1	NO IF
6TH INTERNATIONAL CONFERENCE ON INTERCULTURAL EDUCATION EDUCATION AND HEALTH FROM A TRANSCULTURAL PERSPECTIVE	1	CONF

## Sheet: 5
Journal - BRSQ	Citations	2015 IF	Cit X IF
PSYCHOLOGY OF SPORT AND EXERCISE	9	2.605	23.445
JOURNAL OF SPORT EXERCISE PSYCHOLOGY	8	2.379	19.032
SPORT PSYCHOLOGIST	6	1.104	6.624
SPORT EXERCISE AND PERFORMANCE PSYCHOLOGY	4	1.756	7.024
JOURNAL OF SPORTS SCIENCES	3	2.142	6.426
REVISTA DE PSICOLOGIA DEL DEPORTE	3	0.56	1.68
SPANISH JOURNAL OF PSYCHOLOGY	3	0.493	1.479
ANALES DE PSICOLOGIA	2	0.574	1.148
JOURNAL OF APPLIED SPORT PSYCHOLOGY	2	1.369	2.738
JOURNAL OF SPORTS SCIENCE AND MEDICINE	2	1.43	2.86
MOTIVATION AND EMOTION	2	1.612	3.224
ASIAN JOURNAL OF SOCIAL PSYCHOLOGY	1	1.261	1.261
BRITISH JOURNAL OF HEALTH PSYCHOLOGY	1	2.895	2.895
CONTEMPORARY EDUCATIONAL PSYCHOLOGY	1	2.492	2.492
HEALTH EDUCATION RESEARCH	1	1.667	1.667
INTERNATIONAL JOURNAL OF DRUG POLICY	1	3.119	3.119
INTERNATIONAL JOURNAL OF SPORTS SCIENCE COACHING	1	0.519	0.519
JOURNAL OF EDUCATIONAL PSYCHOLOGY	1	3.256	3.256
JOURNAL OF PERSONALITY	1	3.657	3.657
JOURNAL OF SCIENCE AND MEDICINE IN SPORT	1	3.756	3.756
JOURNAL OF SOCIAL AND CLINICAL PSYCHOLOGY	1	1.222	1.222
MEDICINE AND SCIENCE IN SPORTS AND EXERCISE	1	4.041	4.041
PERSONALITY AND INDIVIDUAL DIFFERENCES	1	1.946	1.946
PSICOTHEMA	1	1.245	1.245
QUALITY QUANTITY	1	0.867	0.867
RESEARCH QUARTERLY FOR EXERCISE AND SPORT	1	1.702	1.702
REVISTA MEXICANA DE PSICOLOGIA	1	0.162	0.162
SOUTH AFRICAN JOURNAL FOR RESEARCH IN SPORT PHYSICAL EDUCATION AND RECREATION	1	0.244	0.244	1.79887	Average IF for 61 articles above line in 28 journals
ACCION PSICOLOGICA	1	NO IF
PROCEDIA SOCIAL AND BEHAVIORAL SCIENCES	1	NO IF
RETOS NUEVAS TENDENCIAS EN EDUCACION FISICA DEPORTE Y RECREACION	1	NO IF
SOCIAL INDICATORS RESEARCH SERIES	1	NO IF
VALIDITY AND VALIDATION IN SOCIAL BEHAVIORAL AND HEALTH SCIENCES	1	NO IF
2009 ISECS INTERNATIONAL COLLOQUIUM ON COMPUTING COMMUNICATION CONTROL AND MANAGEMENT VOL I	1	CONF
5TH WORLD CONFERENCE ON PSYCHOLOGY COUNSELING AND GUIDANCE WCPCG 2014	1	CONF

## Sheet: 6
Journal - TEOSQ	Citations	2015 IF	Cit X IF
JOURNAL OF SPORT EXERCISE PSYCHOLOGY	19	2.379	45.201
INTERNATIONAL JOURNAL OF SPORT PSYCHOLOGY	18	0.871	15.678
PERCEPTUAL AND MOTOR SKILLS	17	0.618	10.506
PSYCHOLOGY OF SPORT AND EXERCISE	14	2.605	36.47
RESEARCH QUARTERLY FOR EXERCISE AND SPORT	13	1.702	22.126
SPORT PSYCHOLOGIST	11	1.104	12.144
JOURNAL OF SPORTS SCIENCES	10	2.142	21.42
SCANDINAVIAN JOURNAL OF MEDICINE SCIENCE IN SPORTS	6	3.025	18.15
JOURNAL OF APPLIED SPORT PSYCHOLOGY	5	1.369	6.845
ADAPTED PHYSICAL ACTIVITY QUARTERLY	4	1.487	5.948
REVISTA DE PSICOLOGIA DEL DEPORTE	4	0.56	2.24
INTERNATIONAL JOURNAL OF SPORTS SCIENCE COACHING	3	0.519	1.557
PSICOTHEMA	3	1.245	3.735
BEHAVIOR THERAPY	2	3.276	6.552
BRITISH JOURNAL OF EDUCATIONAL PSYCHOLOGY	2	2	4
CONTEMPORARY EDUCATIONAL PSYCHOLOGY	2	2.492	4.984
EDUCATIONAL AND PSYCHOLOGICAL MEASUREMENT	2	1.485	2.97
EUROPEAN JOURNAL OF SPORT SCIENCE	2	1.785	3.57
JOURNAL OF HUMAN KINETICS	2	0.77	1.54
JOURNAL OF HUMAN MOVEMENT STUDIES	2	0.056	0.112
JOURNAL OF PEDIATRIC PSYCHOLOGY	2	2.62	5.24
JOURNAL OF SPORTS MEDICINE AND PHYSICAL FITNESS	2	1.111	2.222
JOURNAL OF TEACHING IN PHYSICAL EDUCATION	2	0.579	1.158
PEDIATRIC EXERCISE SCIENCE	2	1.495	2.99
PERSONALITY AND INDIVIDUAL DIFFERENCES	2	1.946	3.892
QUEST	2	0.809	1.618
RESEARCH IN DEVELOPMENTAL DISABILITIES	2	1.877	3.754
REVISTA LATINOAMERICANA DE PSICOLOGIA	2	0.293	0.586
SEX ROLES	2	1.582	3.164
ANNALS OF HUMAN BIOLOGY	1	1.57	1.57
ANXIETY STRESS AND COPING	1	1.596	1.596
AUSTRALIAN JOURNAL OF PSYCHOLOGY	1	1.035	1.035
COGNITIVE THERAPY AND RESEARCH	1	2.027	2.027
DIAGNOSTICA	1	1.265	1.265
DISABILITY AND HEALTH JOURNAL	1	1.345	1.345
EGITIM VE BILIM EDUCATION AND SCIENCE	1	0.254	0.254
ELEMENTARY SCHOOL JOURNAL	1	1.04	1.04
ESTUDIOS DE PSICOLOGIA	1	0.221	0.221
ETR D EDUCATIONAL TECHNOLOGY RESEARCH AND DEVELOPMENT	1	1.171	1.171
FRONTIERS IN PSYCHOLOGY	1	2.463	2.463
HUMAN PERFORMANCE	1	0.977	0.977
INTERNATIONAL JOURNAL OF DRUG POLICY	1	3.119	3.119
INTERNATIONAL JOURNAL OF SPORTS PHYSIOLOGY AND PERFORMANCE	1	3.042	3.042
JOURNAL OF AGING AND PHYSICAL ACTIVITY	1	1.867	1.867
JOURNAL OF APPLIED PSYCHOLOGY	1	3.81	3.81
JOURNAL OF APPLIED SOCIAL PSYCHOLOGY	1	1.006	1.006
JOURNAL OF CROSS CULTURAL PSYCHOLOGY	1	1.795	1.795
JOURNAL OF EARLY ADOLESCENCE	1	1.413	1.413
JOURNAL OF EDUCATIONAL PSYCHOLOGY	1	3.256	3.256
JOURNAL OF EXERCISE SCIENCE FITNESS	1	0.267	0.267
JOURNAL OF MEDICAL AND BIOLOGICAL ENGINEERING	1	1.018	1.018
JOURNAL OF MORAL EDUCATION	1	0.61	0.61
JOURNAL OF PSYCHOLOGY	1	1.25	1.25
JOURNAL OF SOCIAL PSYCHOLOGY	1	0.772	0.772
JOURNAL OF SPORT MANAGEMENT	1	0.684	0.684
JOURNAL OF SPORTS SCIENCE AND MEDICINE	1	1.43	1.43
KNOWLEDGE BASED SYSTEMS	1	3.325	3.325
MILITARY MEDICINE	1	0.969	0.969
MOTIVATION AND EMOTION	1	1.612	1.612
PSYCHOLOGICAL RECORD	1	0.761	0.761
PSYCHOLOGICAL REPORTS	1	0.414	0.414
PSYCHOLOGY HEALTH	1	1.983	1.983
QUALITY QUANTITY	1	0.867	0.867
REVISTA DE PSICODIDACTICA	1	2.054	2.054
REVISTA MEXICANA DE PSICOLOGIA	1	0.162	0.162
SOCIAL BEHAVIOR AND PERSONALITY	1	0.366	0.366
SOCIOLOGY OF SPORT JOURNAL	1	0.689	0.689
SPANISH JOURNAL OF PSYCHOLOGY	1	0.493	0.493
SPORT EDUCATION AND SOCIETY	1	1.269	1.269
SPORTS MEDICINE	1	5.579	5.579
UNIVERSITAS PSYCHOLOGICA	1	0.226	0.226
YOUTH SOCIETY	1	1.418	1.418	1.54882	Average IF for 202 articles above line in 72 journals
ADOLESCENCE	3	0.639	2011
ENERGY EDUCATION SCIENCE AND TECHNOLOGY PART B SOCIAL AND EDUCATIONAL STUDIES	4	NO IF
PROCEDIA SOCIAL AND BEHAVIORAL SCIENCES	2	NO IF
ADOLESCENT REPUTATIONS AND RISK DEVELOPMENTAL TRAJECTORIES TO DELINQUENCY	1	NO IF
ADVANCING RESPONSIBLE ADOLESCENT DEVELOPMENT	1	NO IF
CULTURE SELF AND MOTIVATION ESSAYS IN HONOR OF MARTIN L MAEHR	1	NO IF
DANCE RESEARCH JOURNAL	1	NO IF
ENCOURAGING A CONTINUING PERSONAL INVESTMENT IN LEARNING MOTIVATION AS AN INSTRUCTIONAL OUTCOME	1	NO IF
HUMAN RESOURCE DEVELOPMENT INTERNATIONAL	1	NO IF
IMPACT OF TECHNOLOGY ON SPORTS II	1	NO IF
REALLY USEFUL PHYSICAL EDUCATION BOOK LEARNING AND TEACHING ACROSS THE 7 14 AGE RANGE	1	NO IF
REALLY USEFUL SERIES	1	NO IF
RECREATIONAL SPORTS JOURNAL	1	NO IF
RETOS NUEVAS TENDENCIAS EN EDUCACION FISICA DEPORTE Y RECREACION	1	NO IF
RUNNING ACROSS EUROPE THE RISE AND SIZE OF ONE OF THE LARGEST SPORT MARKETS	1	NO IF
SERIES OF INFORMATION AND MANAGEMENT SCIENCES	1	NO IF
4TH WORLD CONFERENCE ON EDUCATIONAL SCIENCES WCES 2012	1	CONF
6TH INTERNATIONAL SCIENTIFIC CONFERENCE ON KINESIOLOGY INTEGRATIVE POWER OF KINESIOLOGY	1	CONF
PROCEEDINGS AND MONOGRAPHS IN ENGINEERING WATER AND EARTH SCIENCES	1	CONF
PROCEEDINGS OF THE TENTH INTERNATIONAL CONFERENCE ON INFORMATION AND MANAGEMENT SCIENCES	1	CONF
WCPCG 2010	1	CONF
